# Supplementary material for: The Transcription Factor NRF2 Has Epigenetic Regulatory Functions Modulating HDACs, DNMTs, and miRNA Biogenesis
Source: Antioxidants (Basel). 2023 Mar 4;12(3):641. doi: 10.3390/antiox12030641 (PMC10045347; doi:10.3390/antiox12030641)
Supplement: Supplementary file 1 [file antioxidants-12-00641-s001.zip]

Archive with 1 entries (1 files):
- antioxidants-2251102-supplementary.pdf
